# Supplementary material for: Typification and new synonyms of tea (Camellia sinensis, Theaceae) and one of its infraspecific taxa
Source: PhytoKeys. 2026 Mar 10;271:251–8. doi: 10.3897/phytokeys.271.173297 (PMC12997042; doi:10.3897/phytokeys.271.173297)
Supplement: XML Treatment for Camellia sinensis [file phytokeys.271.173297-treatment1.xml]

<!DOCTYPE tp:taxon-treatment
  PUBLIC "-//TaxonX//DTD Taxonomic Treatment Publishing DTD v0 20100105//EN" "tax-treatment-NSO.dtd">
<tp:taxon-treatment xmlns:tp="http://www.plazi.org/taxpub"><tp:treatment-meta><kwd-group><label>Taxon classification</label><kwd>
              <named-content content-type="kingdom">Plantae</named-content>
            </kwd><kwd>
              <named-content content-type="order">Ericales</named-content>
            </kwd><kwd>
              <named-content content-type="family">Theaceae</named-content>
            </kwd></kwd-group><mixed-citation publication-type="journal"><person-group><name><surname>Zhao</surname><given-names>Dongwei</given-names></name><name><surname>Yang</surname><given-names>Shixiong</given-names></name></person-group><article-title>Typification and new synonyms of tea (<italic><tp:taxon-name><tp:taxon-name-part taxon-name-part-type="genus" reg="Camellia">Camellia</tp:taxon-name-part> <tp:taxon-name-part taxon-name-part-type="species" reg="sinensis">sinensis</tp:taxon-name-part></tp:taxon-name></italic>, <tp:taxon-name><tp:taxon-name-part taxon-name-part-type="family" reg="Theaceae">Theaceae</tp:taxon-name-part></tp:taxon-name>) and one of its infraspecific taxa</article-title><source>PhytoKeys</source><day>10</day><month>03</month><year>2026</year><volume>271</volume><fpage>251</fpage><lpage>258</lpage><pub-id pub-id-type="doi">10.3897/phytokeys.271.173297</pub-id></mixed-citation></tp:treatment-meta><tp:nomenclature><tp:taxon-name><object-id xmlns:xlink="http://www.w3.org/1999/xlink" content-type="arpha" xlink:type="simple">A48813A5-558A-5FD2-8F33-DB21FB22B245</object-id>
                		<tp:taxon-name-part taxon-name-part-type="genus" reg="Camellia">Camellia</tp:taxon-name-part> <tp:taxon-name-part taxon-name-part-type="species" reg="sinensis">sinensis</tp:taxon-name-part>
                	</tp:taxon-name><tp:taxon-authority>(L.) Kuntze, Um die Erde: 500. 1881.</tp:taxon-authority><tp:nomenclature-citation-list><tp:nomenclature-citation><tp:taxon-name><tp:taxon-name-part taxon-name-part-type="genus" reg="Thea"/> <tp:taxon-name-part taxon-name-part-type="species" reg="sinensis"/></tp:taxon-name><comment> ≡ <tp:taxon-name><tp:taxon-name-part taxon-name-part-type="genus" reg="Thea">Thea</tp:taxon-name-part> <tp:taxon-name-part taxon-name-part-type="species" reg="sinensis">sinensis</tp:taxon-name-part></tp:taxon-name> L., Sp. Pl. 1: 515. 1753. ≡ <tp:taxon-name><tp:taxon-name-part taxon-name-part-type="genus" reg="Thea">Thea</tp:taxon-name-part> <tp:taxon-name-part taxon-name-part-type="species" reg="bohea">bohea</tp:taxon-name-part></tp:taxon-name> L., Sp. Pl., ed. 2. 1: 734. 1762 ≡ <tp:taxon-name><tp:taxon-name-part taxon-name-part-type="genus" reg="Thea">Thea</tp:taxon-name-part> <tp:taxon-name-part taxon-name-part-type="species" reg="grandifolia">grandifolia</tp:taxon-name-part></tp:taxon-name> Salisb., Prodr. Stirp. Chap. Allerton 370. 1796 ≡ <tp:taxon-name><tp:taxon-name-part taxon-name-part-type="genus" reg="Thea">Thea</tp:taxon-name-part> <tp:taxon-name-part taxon-name-part-type="species" reg="chinensis">chinensis</tp:taxon-name-part></tp:taxon-name> Sims, Bot. Mag. 25: t. 998. 1807 ≡ <tp:taxon-name><tp:taxon-name-part taxon-name-part-type="genus" reg="Camellia">Camellia</tp:taxon-name-part> <tp:taxon-name-part taxon-name-part-type="species" reg="thea">thea</tp:taxon-name-part></tp:taxon-name> Link, Enum. Hort. Berol. Alt. 2: 73. 1822 – Lectotype (designated by Bartholomew in <xref ref-type="bibr" rid="B13">Jarvis et al. 1993</xref>: 93): “Tsja” in Kaempfer, Amoen. Exot. Fasc.: 606, f. 1–2. 1712 – Epitype (designated here): The s[ive] Tja, <italic>Linnaeus C. 152</italic> (LINN, image! Fig. <xref ref-type="fig" rid="F1">1</xref>). — An image of the epitype is available at <ext-link xmlns:xlink="http://www.w3.org/1999/xlink" xlink:href="https://linnean.access.preservica.com/uncategorized/IO_fdd28637-3ffd-48a8-bb4a-696bf73fd09b/" ext-link-type="uri" xlink:type="simple">https://linnean.access.preservica.com/uncategorized/IO_fdd28637-3ffd-48a8-bb4a-696bf73fd09b/</ext-link></comment></tp:nomenclature-citation><tp:nomenclature-citation><tp:taxon-name><tp:taxon-name-part taxon-name-part-type="genus" reg="Thea"/> <tp:taxon-name-part taxon-name-part-type="species" reg="viridis"/></tp:taxon-name><comment> = <tp:taxon-name><tp:taxon-name-part taxon-name-part-type="genus" reg="Thea">Thea</tp:taxon-name-part> <tp:taxon-name-part taxon-name-part-type="species" reg="viridis">viridis</tp:taxon-name-part></tp:taxon-name> L., Sp. Pl., ed. 2. 1: 735. 1762 – Neotype (designated here): The s[ive] Tja, <italic>Linnaeus C. 152</italic> (LINN, image! Fig. <xref ref-type="fig" rid="F1">1</xref>).</comment></tp:nomenclature-citation></tp:nomenclature-citation-list></tp:nomenclature><tp:treatment-sec sec-type="Notes"><title>Notes.</title><p><xref ref-type="bibr" rid="B22">Linnaeus (1753)</xref> did not designate a type for <italic><tp:taxon-name><tp:taxon-name-part taxon-name-part-type="genus" reg="Thea">T.</tp:taxon-name-part> <tp:taxon-name-part taxon-name-part-type="species" reg="sinensis">sinensis</tp:taxon-name-part></tp:taxon-name></italic>. He subsequently abandoned the name and adopted <italic><tp:taxon-name><tp:taxon-name-part taxon-name-part-type="genus" reg="Thea">T.</tp:taxon-name-part> <tp:taxon-name-part taxon-name-part-type="species" reg="bohea">bohea</tp:taxon-name-part></tp:taxon-name></italic> (<xref ref-type="bibr" rid="B23">Linnaeus 1762</xref>), an illegitimate replacement name for <italic><tp:taxon-name><tp:taxon-name-part taxon-name-part-type="genus" reg="Thea">T.</tp:taxon-name-part> <tp:taxon-name-part taxon-name-part-type="species" reg="sinensis">sinensis</tp:taxon-name-part></tp:taxon-name></italic> (<xref ref-type="bibr" rid="B48">Zhao et al. 2017</xref>). After a series of searches of original material in the herbaria listed above, we found that there was a specimen of <italic><tp:taxon-name><tp:taxon-name-part taxon-name-part-type="genus" reg="Thea">T.</tp:taxon-name-part> <tp:taxon-name-part taxon-name-part-type="species" reg="bohea">bohea</tp:taxon-name-part></tp:taxon-name></italic>, <italic>Linnaeus C. 152</italic>, conserved at herbarium LINN (Fig. <xref ref-type="fig" rid="F1">1</xref>). This collection bears complete leaves and flowers, which is suitable for acting as the lectotype of <italic><tp:taxon-name><tp:taxon-name-part taxon-name-part-type="genus" reg="Thea">T.</tp:taxon-name-part> <tp:taxon-name-part taxon-name-part-type="species" reg="sinensis">sinensis</tp:taxon-name-part></tp:taxon-name></italic>. Nevertheless, Bartholomew designated an illustration as the lectotype for <italic><tp:taxon-name><tp:taxon-name-part taxon-name-part-type="genus" reg="Thea">T.</tp:taxon-name-part> <tp:taxon-name-part taxon-name-part-type="species" reg="sinensis">sinensis</tp:taxon-name-part></tp:taxon-name></italic> (<xref ref-type="bibr" rid="B13">Jarvis et al. 1993</xref>), and his lectotypification must be followed under Art. 9.19 of the ICN (also see Art. 9 Ex. 2 for lectotyping Linnaean names). The illustration (<xref ref-type="bibr" rid="B14">Kaempfer 1712</xref>) does not, however, clearly show the diagnostic character states, such as the indumenta of the leaf buds, sepals, and ovaries, for precise identification of <italic><tp:taxon-name><tp:taxon-name-part taxon-name-part-type="genus" reg="Camellia">C.</tp:taxon-name-part> <tp:taxon-name-part taxon-name-part-type="species" reg="sinensis">sinensis</tp:taxon-name-part></tp:taxon-name></italic>. Therefore, Linnaean specimen of <italic><tp:taxon-name><tp:taxon-name-part taxon-name-part-type="genus" reg="Thea">T.</tp:taxon-name-part> <tp:taxon-name-part taxon-name-part-type="species" reg="bohea">bohea</tp:taxon-name-part></tp:taxon-name></italic>, <italic>Linnaeus C. 152</italic> at LINN (Fig. <xref ref-type="fig" rid="F1">1</xref>), is selected as an epitype of <italic><tp:taxon-name><tp:taxon-name-part taxon-name-part-type="genus" reg="Thea">T.</tp:taxon-name-part> <tp:taxon-name-part taxon-name-part-type="species" reg="sinensis">sinensis</tp:taxon-name-part></tp:taxon-name></italic> to avoid potential confusion (Art. 9.9 of the ICN).</p><fig id="F1" position="float" orientation="portrait"><object-id xmlns:xlink="http://www.w3.org/1999/xlink" content-type="doi" xlink:type="simple">10.3897/phytokeys.271.173297.figure1</object-id><object-id xmlns:xlink="http://www.w3.org/1999/xlink" content-type="zenodo_dep_id" xlink:type="simple">0</object-id><object-id xmlns:xlink="http://www.w3.org/1999/xlink" content-type="arpha" xlink:type="simple">7E6F7686-97FA-52D2-9C25-7916F74B14C9</object-id><label>Figure 1.</label><caption><p>Epitype of <italic><tp:taxon-name><tp:taxon-name-part taxon-name-part-type="genus" reg="Camellia">Camellia</tp:taxon-name-part> <tp:taxon-name-part taxon-name-part-type="species" reg="sinensis">sinensis</tp:taxon-name-part></tp:taxon-name></italic> (L.) Kuntze, <italic>Linnaeus C. 152</italic> (LINN). <bold>A</bold>. The obverse; <bold>B</bold>. Records on the reverse. Images were downloaded on the website of LINN (<ext-link xmlns:xlink="http://www.w3.org/1999/xlink" xlink:href="https://linnean.access.preservica.com/uncategorized/IO_fdd28637-3ffd-48a8-bb4a-696bf73fd09b/" ext-link-type="uri" xlink:type="simple">https://linnean.access.preservica.com/uncategorized/IO_fdd28637-3ffd-48a8-bb4a-696bf73fd09b/</ext-link>) and adapted by D.W. Zhao. Reproduced under the terms of the Creative Commons Attribution-Non-Commercial 4.0 International License [CC BY-NC 4.0] (<ext-link xmlns:xlink="http://www.w3.org/1999/xlink" xlink:href="https://creativecommons.org/licenses/by-nc/4.0/" ext-link-type="uri" xlink:type="simple">https://creativecommons.org/licenses/by-nc/4.0/</ext-link>).</p></caption><graphic xmlns:xlink="http://www.w3.org/1999/xlink" xlink:href="phytokeys-271-251_article-173297__-g001.jpg" id="oo_1558639.jpg" position="float" orientation="portrait" xlink:type="simple"><uri content-type="original_file" xlink:type="simple">https://binary.pensoft.net/fig/1558639</uri></graphic></fig><p><italic><tp:taxon-name><tp:taxon-name-part taxon-name-part-type="genus" reg="Thea">Thea</tp:taxon-name-part> <tp:taxon-name-part taxon-name-part-type="species" reg="bohea">bohea</tp:taxon-name-part></tp:taxon-name></italic> and <italic><tp:taxon-name><tp:taxon-name-part taxon-name-part-type="genus" reg="Thea">T.</tp:taxon-name-part> <tp:taxon-name-part taxon-name-part-type="species" reg="chinensis">chinensis</tp:taxon-name-part></tp:taxon-name></italic> are illegitimate replacement names for <italic><tp:taxon-name><tp:taxon-name-part taxon-name-part-type="genus" reg="Thea">T.</tp:taxon-name-part> <tp:taxon-name-part taxon-name-part-type="species" reg="sinensis">sinensis</tp:taxon-name-part></tp:taxon-name></italic> (<xref ref-type="bibr" rid="B48">Zhao et al. 2017</xref>). <italic><tp:taxon-name><tp:taxon-name-part taxon-name-part-type="genus" reg="Thea">Thea</tp:taxon-name-part> <tp:taxon-name-part taxon-name-part-type="species" reg="grandifolia">grandifolia</tp:taxon-name-part></tp:taxon-name></italic> and <italic><tp:taxon-name><tp:taxon-name-part taxon-name-part-type="genus" reg="Camellia">C.</tp:taxon-name-part> <tp:taxon-name-part taxon-name-part-type="species" reg="thea">thea</tp:taxon-name-part></tp:taxon-name></italic> are also illegitimate replacement names for <italic><tp:taxon-name><tp:taxon-name-part taxon-name-part-type="genus" reg="Thea">T.</tp:taxon-name-part> <tp:taxon-name-part taxon-name-part-type="species" reg="sinensis">sinensis</tp:taxon-name-part></tp:taxon-name></italic> because <italic><tp:taxon-name><tp:taxon-name-part taxon-name-part-type="genus" reg="Thea">T.</tp:taxon-name-part> <tp:taxon-name-part taxon-name-part-type="species" reg="bohea">bohea</tp:taxon-name-part></tp:taxon-name></italic> was the sole name cited in their synonymies (<xref ref-type="bibr" rid="B31">Salisbury 1796</xref>; <xref ref-type="bibr" rid="B21">Link 1822</xref>; Art. 52.2 [e] of the ICN). <xref ref-type="bibr" rid="B23">Linnaeus (1762)</xref> described <italic><tp:taxon-name><tp:taxon-name-part taxon-name-part-type="genus" reg="Thea">T.</tp:taxon-name-part> <tp:taxon-name-part taxon-name-part-type="species" reg="viridis">viridis</tp:taxon-name-part></tp:taxon-name></italic> as “floribus enneapetalis” and recognized <italic><tp:taxon-name><tp:taxon-name-part taxon-name-part-type="genus" reg="Thea">T.</tp:taxon-name-part> <tp:taxon-name-part taxon-name-part-type="species" reg="bohea">bohea</tp:taxon-name-part></tp:taxon-name></italic> as “floribus hexapetalis”. The number of petals usually varies within a single shrub of tea, so <italic><tp:taxon-name><tp:taxon-name-part taxon-name-part-type="genus" reg="Thea">T.</tp:taxon-name-part> <tp:taxon-name-part taxon-name-part-type="species" reg="viridis">viridis</tp:taxon-name-part></tp:taxon-name></italic> was recognized as a heterotypic synonym of <italic><tp:taxon-name><tp:taxon-name-part taxon-name-part-type="genus" reg="Camellia">C.</tp:taxon-name-part> <tp:taxon-name-part taxon-name-part-type="species" reg="sinensis">sinensis</tp:taxon-name-part></tp:taxon-name></italic> by previous taxonomists (e.g., <xref ref-type="bibr" rid="B32">Sealy 1958</xref>; <xref ref-type="bibr" rid="B2">Chang 1984</xref>; <xref ref-type="bibr" rid="B27">Ming 2000</xref>). The only citation under <italic><tp:taxon-name><tp:taxon-name-part taxon-name-part-type="genus" reg="Thea">T.</tp:taxon-name-part> <tp:taxon-name-part taxon-name-part-type="species" reg="viridis">viridis</tp:taxon-name-part></tp:taxon-name></italic>, “Hill. exot. t. 22”, is also provided under <italic><tp:taxon-name><tp:taxon-name-part taxon-name-part-type="genus" reg="Thea">T.</tp:taxon-name-part> <tp:taxon-name-part taxon-name-part-type="species" reg="bohea">bohea</tp:taxon-name-part></tp:taxon-name></italic> (<xref ref-type="bibr" rid="B23">Linnaeus 1762</xref>), so it cannot serve as the type material. To avoid further confusion of the names, the epitype of <italic><tp:taxon-name><tp:taxon-name-part taxon-name-part-type="genus" reg="Camellia">C.</tp:taxon-name-part> <tp:taxon-name-part taxon-name-part-type="species" reg="sinensis">sinensis</tp:taxon-name-part></tp:taxon-name></italic>, <italic>Linnaeus C. 152</italic> at LINN (Fig. <xref ref-type="fig" rid="F1">1</xref>), is selected as the neotype of <italic><tp:taxon-name><tp:taxon-name-part taxon-name-part-type="genus" reg="Thea">T.</tp:taxon-name-part> <tp:taxon-name-part taxon-name-part-type="species" reg="viridis">viridis</tp:taxon-name-part></tp:taxon-name></italic> regardless of the number of petals.</p><p><italic><tp:taxon-name><tp:taxon-name-part taxon-name-part-type="genus" reg="Camellia">Camellia</tp:taxon-name-part> <tp:taxon-name-part taxon-name-part-type="species" reg="sinensis">sinensis</tp:taxon-name-part> <tp:taxon-name-part taxon-name-part-type="infraspecific-rank">var.</tp:taxon-name-part> <tp:taxon-name-part taxon-name-part-type="variety" reg="sinensis">sinensis</tp:taxon-name-part></tp:taxon-name></italic> is native to the subtropical provinces and Guangdong, Guangxi, and Hainan, China. It can be distinguished from other infraspecific taxa by its pubescent leaf buds, acute, shortly attenuate or rounded leaf apex, abaxially glabrous sepals, and pubescent ovaries (Fig. <xref ref-type="fig" rid="F1">1</xref>; <xref ref-type="bibr" rid="B46">Zhao 2024</xref>). As an indigenous popular beverage plant, tea has been collected and planted for at least two millennia in the populous regions of China (<xref ref-type="bibr" rid="B8">Fang 1998</xref>). Therefore, it is sometimes difficult to identify a living specimen of tea in the forest as being genuinely wild or having escaped from cultivation (<xref ref-type="bibr" rid="B45">Zhao 2022</xref>, <xref ref-type="bibr" rid="B46">2024</xref>).</p></tp:treatment-sec><ref-list><ref id="B13"><mixed-citation xmlns:xlink="http://www.w3.org/1999/xlink" xlink:type="simple">Jarvis CE, Barrie FR, Allan DM, Reveal JL (1993) A list of Linnaean generic names and their types. Regnum Vegetabile 127: 1–100.</mixed-citation></ref><ref id="B22"><mixed-citation xmlns:xlink="http://www.w3.org/1999/xlink" xlink:type="simple">Linnaeus C (1753) Species plantarum. Impensis Laurentii Salvii, Holmiae. <ext-link xlink:href="10.5962/bhl.title.669" ext-link-type="doi" xlink:type="simple">https://doi.org/10.5962/bhl.title.669</ext-link></mixed-citation></ref><ref id="B23"><mixed-citation xmlns:xlink="http://www.w3.org/1999/xlink" xlink:type="simple">Linnaeus C (1762) Species plantarum, ed. 2. Impensis direct. Laurentii Salvii, Holmiae. <ext-link xlink:href="10.5962/bhl.title.11179" ext-link-type="doi" xlink:type="simple">https://doi.org/10.5962/bhl.title.11179</ext-link></mixed-citation></ref><ref id="B48"><mixed-citation xmlns:xlink="http://www.w3.org/1999/xlink" xlink:type="simple">Zhao DW, Parnell JAN, Hodkinson TR (2017) Names of Assam tea: Their priority, typification and nomenclatural notes. Taxon 66: 1447–1455. <ext-link xlink:href="10.12705/666.11" ext-link-type="doi" xlink:type="simple">https://doi.org/10.12705/666.11</ext-link></mixed-citation></ref><ref id="B14"><mixed-citation xmlns:xlink="http://www.w3.org/1999/xlink" xlink:type="simple">Kaempfer E (1712) Amoenitatum exoticarum politico-physico-medicarum (Fasciculi V). Typis &amp; Impensis Henrici Wilhelmi Meyeri, Aulae Lippiacae Typographi, Lemgoviae.</mixed-citation></ref><ref id="B31"><mixed-citation xmlns:xlink="http://www.w3.org/1999/xlink" xlink:type="simple">Salisbury RA (1796) Prodromus Stirpium in Horto ad Chapel Allerton Vigentium. Londini. <ext-link xlink:href="10.5962/bhl.title.427" ext-link-type="doi" xlink:type="simple">https://doi.org/10.5962/bhl.title.427</ext-link></mixed-citation></ref><ref id="B21"><mixed-citation xmlns:xlink="http://www.w3.org/1999/xlink" xlink:type="simple">Link JHF (1822) Enumeratio Plantarum Horti Regii Berolinensis Altera (Part 2). Apudg. Reimer, Berolini. <ext-link xlink:href="10.5962/bhl.title.66" ext-link-type="doi" xlink:type="simple">https://doi.org/10.5962/bhl.title.66</ext-link></mixed-citation></ref><ref id="B32"><mixed-citation xmlns:xlink="http://www.w3.org/1999/xlink" xlink:type="simple">Sealy JR (1958) A Revision of the Genus <italic><tp:taxon-name><tp:taxon-name-part taxon-name-part-type="genus">Camellia</tp:taxon-name-part></tp:taxon-name></italic>. The Royal Horticultural Society, London, 239 pp.</mixed-citation></ref><ref id="B2"><mixed-citation xmlns:xlink="http://www.w3.org/1999/xlink" xlink:type="simple">Chang HT (1984) A revision on the tea resource plants. Acta Scientiarum Naturalium Universitatis Sunyatseni 23(1): 1–12. <ext-link xlink:href="http://xuebao.sysu.edu.cn/Jweb_zrb/CN/Y1984/V23/I1/3" ext-link-type="uri" xlink:type="simple">http://xuebao.sysu.edu.cn/Jweb_zrb/CN/Y1984/V23/I1/3</ext-link></mixed-citation></ref><ref id="B27"><mixed-citation xmlns:xlink="http://www.w3.org/1999/xlink" xlink:type="simple">Ming TL (2000) Monograph of the genus <italic><tp:taxon-name><tp:taxon-name-part taxon-name-part-type="genus">Camellia</tp:taxon-name-part></tp:taxon-name></italic>. Yunnan Science and Technology Press, Kunming, 352 pp.</mixed-citation></ref><ref id="B46"><mixed-citation xmlns:xlink="http://www.w3.org/1999/xlink" xlink:type="simple">Zhao DW (2024) Botany and taxonomy of tea (<italic><tp:taxon-name><tp:taxon-name-part taxon-name-part-type="genus">Camellia</tp:taxon-name-part> <tp:taxon-name-part taxon-name-part-type="species">sinensis</tp:taxon-name-part></tp:taxon-name></italic>, <tp:taxon-name><tp:taxon-name-part taxon-name-part-type="family">Theaceae</tp:taxon-name-part></tp:taxon-name>) and its relatives. In: Chen L, Chen JD (Eds) The Tea Plant Genome. Concepts and Strategies in Plant Sciences. Springer, Singapore, 13–37. <ext-link xlink:href="10.1007/978-981-97-0680-8_2" ext-link-type="doi" xlink:type="simple">https://doi.org/10.1007/978-981-97-0680-8_2</ext-link></mixed-citation></ref><ref id="B8"><mixed-citation xmlns:xlink="http://www.w3.org/1999/xlink" xlink:type="simple">Fang J (1998) No tea before the Warring States period. Agricultural History of China 17(2): 6–14, 39.</mixed-citation></ref><ref id="B45"><mixed-citation xmlns:xlink="http://www.w3.org/1999/xlink" xlink:type="simple">Zhao DW (2022) Nomenclature, typification, and natural distribution of <italic><tp:taxon-name><tp:taxon-name-part taxon-name-part-type="genus">Camellia</tp:taxon-name-part> <tp:taxon-name-part taxon-name-part-type="species">sinensis</tp:taxon-name-part> <tp:taxon-name-part taxon-name-part-type="infraspecific-rank">var.</tp:taxon-name-part> <tp:taxon-name-part taxon-name-part-type="variety">assamica</tp:taxon-name-part></tp:taxon-name></italic> (<tp:taxon-name><tp:taxon-name-part taxon-name-part-type="family">Theaceae</tp:taxon-name-part></tp:taxon-name>). Journal of Tea Science 42(4): 491–499. <ext-link xlink:href="https://www.tea-science.com/CN/Y2022/V42/I4/491" ext-link-type="uri" xlink:type="simple">https://www.tea-science.com/CN/Y2022/V42/I4/491</ext-link></mixed-citation></ref></ref-list></tp:taxon-treatment>
