# Supplementary material for: Typification and new synonyms of tea (Camellia sinensis, Theaceae) and one of its infraspecific taxa
Source: PhytoKeys. 2026 Mar 10;271:251–8. doi: 10.3897/phytokeys.271.173297 (PMC12997042; doi:10.3897/phytokeys.271.173297)
Supplement: XML Treatment for Camellia sinensis var. pubilimba [file phytokeys.271.173297-treatment2.xml]

<!DOCTYPE tp:taxon-treatment
  PUBLIC "-//TaxonX//DTD Taxonomic Treatment Publishing DTD v0 20100105//EN" "tax-treatment-NSO.dtd">
<tp:taxon-treatment xmlns:tp="http://www.plazi.org/taxpub"><tp:treatment-meta><kwd-group><label>Taxon classification</label><kwd>
              <named-content content-type="kingdom">Plantae</named-content>
            </kwd><kwd>
              <named-content content-type="order">Ericales</named-content>
            </kwd><kwd>
              <named-content content-type="family">Theaceae</named-content>
            </kwd></kwd-group><mixed-citation publication-type="journal"><person-group><name><surname>Zhao</surname><given-names>Dongwei</given-names></name><name><surname>Yang</surname><given-names>Shixiong</given-names></name></person-group><article-title>Typification and new synonyms of tea (<italic><tp:taxon-name><tp:taxon-name-part taxon-name-part-type="genus" reg="Camellia">Camellia</tp:taxon-name-part> <tp:taxon-name-part taxon-name-part-type="species" reg="sinensis">sinensis</tp:taxon-name-part></tp:taxon-name></italic>, <tp:taxon-name><tp:taxon-name-part taxon-name-part-type="family" reg="Theaceae">Theaceae</tp:taxon-name-part></tp:taxon-name>) and one of its infraspecific taxa</article-title><source>PhytoKeys</source><day>10</day><month>03</month><year>2026</year><volume>271</volume><fpage>251</fpage><lpage>258</lpage><pub-id pub-id-type="doi">10.3897/phytokeys.271.173297</pub-id></mixed-citation></tp:treatment-meta><tp:nomenclature><tp:taxon-name><object-id xmlns:xlink="http://www.w3.org/1999/xlink" content-type="arpha" xlink:type="simple">631F278E-5A98-51D2-BDAE-461ACED987E7</object-id>
                		<tp:taxon-name-part taxon-name-part-type="genus" reg="Camellia">Camellia</tp:taxon-name-part> <tp:taxon-name-part taxon-name-part-type="species" reg="sinensis">sinensis</tp:taxon-name-part> <tp:taxon-name-part taxon-name-part-type="infraspecific-rank">var.</tp:taxon-name-part> <tp:taxon-name-part taxon-name-part-type="variety" reg="pubilimba">pubilimba</tp:taxon-name-part>
                	</tp:taxon-name><tp:taxon-authority>Hung T. Chang, Acta Sci. Nat. Univ. Sunyatseni 20(1): 98. 1981.</tp:taxon-authority><tp:nomenclature-citation-list><tp:nomenclature-citation><tp:taxon-name><tp:taxon-name-part taxon-name-part-type="genus" reg="Thea"/> <tp:taxon-name-part taxon-name-part-type="species" reg="cantoniensis"/></tp:taxon-name><comment> = <tp:taxon-name><tp:taxon-name-part taxon-name-part-type="genus" reg="Thea">Thea</tp:taxon-name-part> <tp:taxon-name-part taxon-name-part-type="species" reg="cantoniensis">cantoniensis</tp:taxon-name-part></tp:taxon-name> Lour., Fl. Cochinch. 1: 339. 1790, <bold>syn. nov</bold>. – Holotype: <italic>Loureiro s.n</italic>. (P00150892, image!). — An image of the holotype is available at <ext-link xmlns:xlink="http://www.w3.org/1999/xlink" xlink:href="https://science.mnhn.fr/institution/mnhn/collection/p/item/p00150892" ext-link-type="uri" xlink:type="simple">https://science.mnhn.fr/institution/mnhn/collection/p/item/p00150892</ext-link></comment></tp:nomenclature-citation><tp:nomenclature-citation><tp:taxon-name><tp:taxon-name-part taxon-name-part-type="genus" reg="Thea"/> <tp:taxon-name-part taxon-name-part-type="species" reg="oleosa"/></tp:taxon-name><comment> = <tp:taxon-name><tp:taxon-name-part taxon-name-part-type="genus" reg="Thea">Thea</tp:taxon-name-part> <tp:taxon-name-part taxon-name-part-type="species" reg="oleosa">oleosa</tp:taxon-name-part></tp:taxon-name> Lour., Fl. Cochinch. 1: 339. 1790, <bold>syn. nov</bold>. – Holotype: <italic>Loureiro s.n</italic>. (P00150891, image!). — An image of the holotype is available at <ext-link xmlns:xlink="http://www.w3.org/1999/xlink" xlink:href="https://science.mnhn.fr/institution/mnhn/collection/p/item/p00150891" ext-link-type="uri" xlink:type="simple">https://science.mnhn.fr/institution/mnhn/collection/p/item/p00150891</ext-link></comment></tp:nomenclature-citation><tp:nomenclature-citation><tp:taxon-name><tp:taxon-name-part taxon-name-part-type="genus" reg="Thea"/> <tp:taxon-name-part taxon-name-part-type="species" reg="parvifolia"/></tp:taxon-name><comment> = <tp:taxon-name><tp:taxon-name-part taxon-name-part-type="genus" reg="Thea">Thea</tp:taxon-name-part> <tp:taxon-name-part taxon-name-part-type="species" reg="parvifolia">parvifolia</tp:taxon-name-part></tp:taxon-name> Salisb., Prodr. Stirp. Chap. Allerton 370. 1796 ≡ <tp:taxon-name><tp:taxon-name-part taxon-name-part-type="genus" reg="Camellia">Camellia</tp:taxon-name-part> <tp:taxon-name-part taxon-name-part-type="species" reg="sinensis">sinensis</tp:taxon-name-part></tp:taxon-name> f. <tp:taxon-name><tp:taxon-name-part taxon-name-part-type="genus" reg="T."/><tp:taxon-name-part taxon-name-part-type="species">parvifolia</tp:taxon-name-part></tp:taxon-name> (Salisb.) Sealy, Rev. Gen. <tp:taxon-name><tp:taxon-name-part taxon-name-part-type="genus" reg="Camellia">Camellia</tp:taxon-name-part></tp:taxon-name> 116. 1958, <bold>syn. nov</bold>. – Neotype (designated here): <italic>Loureiro s.n</italic>. (P00150891, image!).</comment></tp:nomenclature-citation><tp:nomenclature-citation><tp:taxon-name><tp:taxon-name-part taxon-name-part-type="genus" reg="Thea"/> <tp:taxon-name-part taxon-name-part-type="species" reg="chinensis"/></tp:taxon-name><comment> = <tp:taxon-name><tp:taxon-name-part taxon-name-part-type="genus" reg="Thea">Thea</tp:taxon-name-part> <tp:taxon-name-part taxon-name-part-type="species" reg="chinensis">chinensis</tp:taxon-name-part></tp:taxon-name> var. <italic>pubescens</italic> Pierre, Fl. Forest. Cochinch. t. 114 B. 1887, <bold>syn. nov</bold>. – Lectotype (designated here): Pierre, Fl. Forest. Cochinch. t. 114 B. 1887.</comment></tp:nomenclature-citation><tp:nomenclature-citation><tp:taxon-name><tp:taxon-name-part taxon-name-part-type="genus" reg="Camellia"/> <tp:taxon-name-part taxon-name-part-type="species" reg="sinensis"/> <tp:taxon-name-part taxon-name-part-type="infraspecific-rank">var.</tp:taxon-name-part> <tp:taxon-name-part taxon-name-part-type="variety" reg="niaowangensis">niaowangensis</tp:taxon-name-part></tp:taxon-name><comment> = <tp:taxon-name><tp:taxon-name-part taxon-name-part-type="genus" reg="Camellia">Camellia</tp:taxon-name-part> <tp:taxon-name-part taxon-name-part-type="species" reg="sinensis">sinensis</tp:taxon-name-part> <tp:taxon-name-part taxon-name-part-type="infraspecific-rank">var.</tp:taxon-name-part> <tp:taxon-name-part taxon-name-part-type="variety" reg="niaowangensis">niaowangensis</tp:taxon-name-part></tp:taxon-name> Q.H. Chen &amp; H. Peng, Seed 30(1): 65. 2011, <bold>syn. nov</bold>. – Holotype: China. Guizhou: Guiding, Pingfa, 1400 m, 5 November 2007, <italic>J.H. Wang 07001</italic> (HGAS!).</comment></tp:nomenclature-citation></tp:nomenclature-citation-list></tp:nomenclature><tp:treatment-sec sec-type="Holotype"><title>Holotype.</title><p>China • Guangxi: Lingyun, Guangxi Forestry Institute 4209 (GXFI!).</p></tp:treatment-sec><tp:treatment-sec sec-type="Notes"><title>Notes.</title><p>Abaxial sepal indumentum of tea plants is a naturally variable character. <xref ref-type="bibr" rid="B1">Chang (1981)</xref> proposed a name, <italic><tp:taxon-name><tp:taxon-name-part taxon-name-part-type="genus" reg="Camellia">C.</tp:taxon-name-part> <tp:taxon-name-part taxon-name-part-type="species" reg="sinensis">sinensis</tp:taxon-name-part> <tp:taxon-name-part taxon-name-part-type="infraspecific-rank">var.</tp:taxon-name-part> <tp:taxon-name-part taxon-name-part-type="variety" reg="pubilimba">pubilimba</tp:taxon-name-part></tp:taxon-name></italic>, for the tea plant bearing an abaxially pubescent sepal. However, the earliest names for this kind of plant are <italic><tp:taxon-name><tp:taxon-name-part taxon-name-part-type="genus" reg="Thea">T.</tp:taxon-name-part> <tp:taxon-name-part taxon-name-part-type="species" reg="cantoniensis">cantoniensis</tp:taxon-name-part></tp:taxon-name></italic> and <italic><tp:taxon-name><tp:taxon-name-part taxon-name-part-type="genus" reg="Thea">T.</tp:taxon-name-part> <tp:taxon-name-part taxon-name-part-type="species" reg="oleosa">oleosa</tp:taxon-name-part></tp:taxon-name></italic>, which were described in 1790, and their types are conserved at herbarium P (also see <xref ref-type="bibr" rid="B32">Sealy 1958</xref>). Based on molecular phylogenetic analyses (<xref ref-type="bibr" rid="B34">Shen et al. 2025</xref>; <xref ref-type="bibr" rid="B47">Zhao 2025</xref>), samples of <italic><tp:taxon-name><tp:taxon-name-part taxon-name-part-type="genus" reg="Camellia">C.</tp:taxon-name-part> <tp:taxon-name-part taxon-name-part-type="species" reg="sinensis">sinensis</tp:taxon-name-part> <tp:taxon-name-part taxon-name-part-type="infraspecific-rank">var.</tp:taxon-name-part> <tp:taxon-name-part taxon-name-part-type="variety" reg="pubilimba">pubilimba</tp:taxon-name-part></tp:taxon-name></italic> cannot form a clade, and they are nested in the broad concept of tea, so it should be treated as an infraspecific taxon of tea rather than an independent species. Therefore, <italic><tp:taxon-name><tp:taxon-name-part taxon-name-part-type="genus" reg="Thea">T.</tp:taxon-name-part> <tp:taxon-name-part taxon-name-part-type="species" reg="cantoniensis">cantoniensis</tp:taxon-name-part></tp:taxon-name></italic> and <italic><tp:taxon-name><tp:taxon-name-part taxon-name-part-type="genus" reg="Thea">T.</tp:taxon-name-part> <tp:taxon-name-part taxon-name-part-type="species" reg="oleosa">oleosa</tp:taxon-name-part></tp:taxon-name></italic> do not bear priority at the infraspecific rank under Arts. 11.2 and 11.4 of the ICN.</p><p><xref ref-type="bibr" rid="B32">Sealy (1958)</xref> suggested that <italic><tp:taxon-name><tp:taxon-name-part taxon-name-part-type="genus" reg="Camellia">C.</tp:taxon-name-part> <tp:taxon-name-part taxon-name-part-type="species" reg="sinensis">sinensis</tp:taxon-name-part></tp:taxon-name></italic> f. <tp:taxon-name><tp:taxon-name-part taxon-name-part-type="genus" reg="T."/><tp:taxon-name-part taxon-name-part-type="species">parvifolia</tp:taxon-name-part></tp:taxon-name> bore an abaxially hairy sepal. Since no type was indicated in the protologue of <italic><tp:taxon-name><tp:taxon-name-part taxon-name-part-type="genus" reg="Thea">T.</tp:taxon-name-part> <tp:taxon-name-part taxon-name-part-type="species" reg="parvifolia">parvifolia</tp:taxon-name-part></tp:taxon-name></italic> (<xref ref-type="bibr" rid="B31">Salisbury 1796</xref>), the holotype of <italic><tp:taxon-name><tp:taxon-name-part taxon-name-part-type="genus" reg="Thea">T.</tp:taxon-name-part> <tp:taxon-name-part taxon-name-part-type="species" reg="oleosa">oleosa</tp:taxon-name-part></tp:taxon-name></italic> (P00150891) is selected as the neotype of <italic><tp:taxon-name><tp:taxon-name-part taxon-name-part-type="genus" reg="Thea">T.</tp:taxon-name-part> <tp:taxon-name-part taxon-name-part-type="species" reg="parvifolia">parvifolia</tp:taxon-name-part></tp:taxon-name></italic>. Sealy’s <italic><tp:taxon-name><tp:taxon-name-part taxon-name-part-type="genus" reg="Camellia">C.</tp:taxon-name-part> <tp:taxon-name-part taxon-name-part-type="species" reg="sinensis">sinensis</tp:taxon-name-part></tp:taxon-name></italic> f. <tp:taxon-name><tp:taxon-name-part taxon-name-part-type="genus" reg="T."/><tp:taxon-name-part taxon-name-part-type="species">parvifolia</tp:taxon-name-part></tp:taxon-name> may be the earliest infraspecific name for the plant based on the literature available. However, it is better to treat the tea plant bearing an abaxially hairy sepal as a variety of <italic><tp:taxon-name><tp:taxon-name-part taxon-name-part-type="genus" reg="Camellia">C.</tp:taxon-name-part> <tp:taxon-name-part taxon-name-part-type="species" reg="sinensis">sinensis</tp:taxon-name-part></tp:taxon-name></italic> because this variation occurs in the natural distribution areas of both tea and Assam tea (<italic><tp:taxon-name><tp:taxon-name-part taxon-name-part-type="genus" reg="Camellia">C.</tp:taxon-name-part> <tp:taxon-name-part taxon-name-part-type="species" reg="sinensis">sinensis</tp:taxon-name-part> <tp:taxon-name-part taxon-name-part-type="infraspecific-rank">var.</tp:taxon-name-part> <tp:taxon-name-part taxon-name-part-type="variety" reg="assamica">assamica</tp:taxon-name-part></tp:taxon-name></italic>). Additionally, Chang’s (1981) <italic><tp:taxon-name><tp:taxon-name-part taxon-name-part-type="genus" reg="Camellia">C.</tp:taxon-name-part> <tp:taxon-name-part taxon-name-part-type="species" reg="sinensis">sinensis</tp:taxon-name-part> <tp:taxon-name-part taxon-name-part-type="infraspecific-rank">var.</tp:taxon-name-part> <tp:taxon-name-part taxon-name-part-type="variety" reg="pubilimba">pubilimba</tp:taxon-name-part></tp:taxon-name></italic> has been used so widely (e.g., <xref ref-type="bibr" rid="B4">Chang and Bartholomew 1984</xref>; <xref ref-type="bibr" rid="B27">Ming 2000</xref>; <xref ref-type="bibr" rid="B28">Ming and Bartholomew 2007</xref>; <xref ref-type="bibr" rid="B24">Meng et al. 2018</xref>; <xref ref-type="bibr" rid="B29">Nguyen et al. 2022</xref>; <xref ref-type="bibr" rid="B46">Zhao 2024</xref>; <xref ref-type="bibr" rid="B16">Kong et al. 2025</xref>) that sustaining its nomenclatural stability will be very helpful (see Art. 14.2 of ICN). Therefore, the plant remains recognized as a variety of tea, and the name, <italic><tp:taxon-name><tp:taxon-name-part taxon-name-part-type="genus" reg="Camellia">C.</tp:taxon-name-part> <tp:taxon-name-part taxon-name-part-type="species" reg="sinensis">sinensis</tp:taxon-name-part> <tp:taxon-name-part taxon-name-part-type="infraspecific-rank">var.</tp:taxon-name-part> <tp:taxon-name-part taxon-name-part-type="variety" reg="pubilimba">pubilimba</tp:taxon-name-part></tp:taxon-name></italic>, retains the priority at the varietal rank (Art. 11.4 of the ICN) and accordingly, serves as the single correct name for the taxon.</p><p><italic><tp:taxon-name><tp:taxon-name-part taxon-name-part-type="genus" reg="Thea">Thea</tp:taxon-name-part> <tp:taxon-name-part taxon-name-part-type="species" reg="chinensis">chinensis</tp:taxon-name-part></tp:taxon-name></italic> var. <italic>pubescens</italic> bore an abaxially hairy sepal according to its illustration (<xref ref-type="bibr" rid="B30">Pierre 1887</xref>), which is selected as the lectotype of the taxon. <italic><tp:taxon-name><tp:taxon-name-part taxon-name-part-type="genus" reg="Thea">Thea</tp:taxon-name-part> <tp:taxon-name-part taxon-name-part-type="species" reg="cantoniensis">cantoniensis</tp:taxon-name-part></tp:taxon-name></italic>, <italic><tp:taxon-name><tp:taxon-name-part taxon-name-part-type="genus" reg="Thea">T.</tp:taxon-name-part> <tp:taxon-name-part taxon-name-part-type="species" reg="chinensis">chinensis</tp:taxon-name-part> <tp:taxon-name-part taxon-name-part-type="infraspecific-rank">var.</tp:taxon-name-part> <tp:taxon-name-part taxon-name-part-type="variety" reg="pubescens">pubescens</tp:taxon-name-part></tp:taxon-name></italic>, <italic><tp:taxon-name><tp:taxon-name-part taxon-name-part-type="genus" reg="Thea">T.</tp:taxon-name-part> <tp:taxon-name-part taxon-name-part-type="species" reg="oleosa">oleosa</tp:taxon-name-part></tp:taxon-name></italic>, and <italic><tp:taxon-name><tp:taxon-name-part taxon-name-part-type="genus" reg="Thea">T.</tp:taxon-name-part> <tp:taxon-name-part taxon-name-part-type="species" reg="parvifolia">parvifolia</tp:taxon-name-part></tp:taxon-name></italic> are all treated as the earlier heterotypic synonyms of <italic><tp:taxon-name><tp:taxon-name-part taxon-name-part-type="genus" reg="Camellia">C.</tp:taxon-name-part> <tp:taxon-name-part taxon-name-part-type="species" reg="sinensis">sinensis</tp:taxon-name-part> <tp:taxon-name-part taxon-name-part-type="infraspecific-rank">var.</tp:taxon-name-part> <tp:taxon-name-part taxon-name-part-type="variety" reg="pubilimba">pubilimba</tp:taxon-name-part></tp:taxon-name></italic>. A recently published name, <italic><tp:taxon-name><tp:taxon-name-part taxon-name-part-type="genus" reg="Camellia">C.</tp:taxon-name-part> <tp:taxon-name-part taxon-name-part-type="species" reg="sinensis">sinensis</tp:taxon-name-part> <tp:taxon-name-part taxon-name-part-type="infraspecific-rank">var.</tp:taxon-name-part> <tp:taxon-name-part taxon-name-part-type="variety" reg="niaowangensis">niaowangensis</tp:taxon-name-part></tp:taxon-name></italic> (<xref ref-type="bibr" rid="B40">Wang et al. 2011</xref>), is also treated as a heterotypic synonym of <italic><tp:taxon-name><tp:taxon-name-part taxon-name-part-type="genus" reg="Camellia">C.</tp:taxon-name-part> <tp:taxon-name-part taxon-name-part-type="species" reg="sinensis">sinensis</tp:taxon-name-part> <tp:taxon-name-part taxon-name-part-type="infraspecific-rank">var.</tp:taxon-name-part> <tp:taxon-name-part taxon-name-part-type="variety" reg="pubilimba">pubilimba</tp:taxon-name-part></tp:taxon-name></italic> because it bears the common diagnostic character state of the sepals.</p></tp:treatment-sec><ref-list><ref id="B1"><mixed-citation xmlns:xlink="http://www.w3.org/1999/xlink" xlink:type="simple">Chang HT (1981) <italic>Thea</italic>—A section of beveragial tea-trees of the genus <italic><tp:taxon-name><tp:taxon-name-part taxon-name-part-type="genus">Camellia</tp:taxon-name-part></tp:taxon-name></italic>. Acta Scientiarum Naturalium Universitatis Sunyatseni 20(1): 87–99. <ext-link xlink:href="http://xuebao.sysu.edu.cn/Jweb_zrb/CN/Y1981/V20/I1/89" ext-link-type="uri" xlink:type="simple">http://xuebao.sysu.edu.cn/Jweb_zrb/CN/Y1981/V20/I1/89</ext-link></mixed-citation></ref><ref id="B32"><mixed-citation xmlns:xlink="http://www.w3.org/1999/xlink" xlink:type="simple">Sealy JR (1958) A Revision of the Genus <italic><tp:taxon-name><tp:taxon-name-part taxon-name-part-type="genus">Camellia</tp:taxon-name-part></tp:taxon-name></italic>. The Royal Horticultural Society, London, 239 pp.</mixed-citation></ref><ref id="B34"><mixed-citation xmlns:xlink="http://www.w3.org/1999/xlink" xlink:type="simple">Shen ZF, Feng YJ, Möller M, Burgess KS, Qin HT, Yang JB, Mo ZQ, Li HT, Li DZ, Gao LM (2025) Genomic DNA barcodes provide novel insights into species delimitation in the complex <italic><tp:taxon-name><tp:taxon-name-part taxon-name-part-type="genus">Camellia</tp:taxon-name-part></tp:taxon-name></italic> sect. <italic>Thea</italic> (<tp:taxon-name><tp:taxon-name-part taxon-name-part-type="family">Theaceae</tp:taxon-name-part></tp:taxon-name>). BMC Plant Biology 25: 570. <ext-link xlink:href="10.1186/s12870-025-06612-9" ext-link-type="doi" xlink:type="simple">https://doi.org/10.1186/s12870-025-06612-9</ext-link></mixed-citation></ref><ref id="B47"><mixed-citation xmlns:xlink="http://www.w3.org/1999/xlink" xlink:type="simple">Zhao DW (2025) <italic><tp:taxon-name><tp:taxon-name-part taxon-name-part-type="genus">Camellia</tp:taxon-name-part> <tp:taxon-name-part taxon-name-part-type="species">yangii</tp:taxon-name-part></tp:taxon-name></italic> (<tp:taxon-name><tp:taxon-name-part taxon-name-part-type="family">Theaceae</tp:taxon-name-part></tp:taxon-name>), a new species of tea plants (<italic><tp:taxon-name><tp:taxon-name-part taxon-name-part-type="genus">Camellia</tp:taxon-name-part></tp:taxon-name></italic> section <italic>Thea</italic>). PhytoKeys 257: 247–256. <ext-link xlink:href="10.3897/phytokeys.257.152000" ext-link-type="doi" xlink:type="simple">https://doi.org/10.3897/phytokeys.257.152000</ext-link></mixed-citation></ref><ref id="B31"><mixed-citation xmlns:xlink="http://www.w3.org/1999/xlink" xlink:type="simple">Salisbury RA (1796) Prodromus Stirpium in Horto ad Chapel Allerton Vigentium. Londini. <ext-link xlink:href="10.5962/bhl.title.427" ext-link-type="doi" xlink:type="simple">https://doi.org/10.5962/bhl.title.427</ext-link></mixed-citation></ref><ref id="B4"><mixed-citation xmlns:xlink="http://www.w3.org/1999/xlink" xlink:type="simple">Chang HT, Bartholomew B (1984) Camellias. Timber Press, London, 211 pp.</mixed-citation></ref><ref id="B27"><mixed-citation xmlns:xlink="http://www.w3.org/1999/xlink" xlink:type="simple">Ming TL (2000) Monograph of the genus <italic><tp:taxon-name><tp:taxon-name-part taxon-name-part-type="genus">Camellia</tp:taxon-name-part></tp:taxon-name></italic>. Yunnan Science and Technology Press, Kunming, 352 pp.</mixed-citation></ref><ref id="B28"><mixed-citation xmlns:xlink="http://www.w3.org/1999/xlink" xlink:type="simple">Ming TL, Bartholomew B (2007) <tp:taxon-name><tp:taxon-name-part taxon-name-part-type="family">Theaceae</tp:taxon-name-part></tp:taxon-name>. In: Wu ZY, Raven PH, Hong DY (Eds) Flora of China (Vol. 12). <tp:taxon-name><tp:taxon-name-part taxon-name-part-type="family">Hippocastanaceae</tp:taxon-name-part></tp:taxon-name> through <tp:taxon-name><tp:taxon-name-part taxon-name-part-type="family">Theaceae</tp:taxon-name-part></tp:taxon-name>. Science Press, Beijing / Missouri Botanical Garden Press, St. Louis, 366–478.</mixed-citation></ref><ref id="B24"><mixed-citation xmlns:xlink="http://www.w3.org/1999/xlink" xlink:type="simple">Meng XH, Zhu HT, Yan H, Wang D, Yang CR, Zhang YJ (2018) C-8 N-Ethyl-2-pyrrolidinone-substituted flavan-3-ols from the leaves of <italic><tp:taxon-name><tp:taxon-name-part taxon-name-part-type="genus">Camellia</tp:taxon-name-part> <tp:taxon-name-part taxon-name-part-type="species">sinensis</tp:taxon-name-part> <tp:taxon-name-part taxon-name-part-type="infraspecific-rank">var.</tp:taxon-name-part> <tp:taxon-name-part taxon-name-part-type="variety">pubilimba</tp:taxon-name-part></tp:taxon-name></italic>. Journal of Agricultural and Food Chemistry 66: 7150–7155. <ext-link xlink:href="10.1021/acs.jafc.8b02066" ext-link-type="doi" xlink:type="simple">https://doi.org/10.1021/acs.jafc.8b02066</ext-link></mixed-citation></ref><ref id="B29"><mixed-citation xmlns:xlink="http://www.w3.org/1999/xlink" xlink:type="simple">Nguyen TT, Luong VD, Le NHN, Quang CT, Yang SX (2022) Taxonomic notes of three tea-plants (<italic><tp:taxon-name><tp:taxon-name-part taxon-name-part-type="genus">Camellia</tp:taxon-name-part></tp:taxon-name></italic> sect. <italic>Thea</italic>) recently described in Vietnam. Beverage Plant Research 2: 21. <ext-link xlink:href="10.48130/BPR-2022-0021" ext-link-type="doi" xlink:type="simple">https://doi.org/10.48130/BPR-2022-0021</ext-link></mixed-citation></ref><ref id="B46"><mixed-citation xmlns:xlink="http://www.w3.org/1999/xlink" xlink:type="simple">Zhao DW (2024) Botany and taxonomy of tea (<italic><tp:taxon-name><tp:taxon-name-part taxon-name-part-type="genus">Camellia</tp:taxon-name-part> <tp:taxon-name-part taxon-name-part-type="species">sinensis</tp:taxon-name-part></tp:taxon-name></italic>, <tp:taxon-name><tp:taxon-name-part taxon-name-part-type="family">Theaceae</tp:taxon-name-part></tp:taxon-name>) and its relatives. In: Chen L, Chen JD (Eds) The Tea Plant Genome. Concepts and Strategies in Plant Sciences. Springer, Singapore, 13–37. <ext-link xlink:href="10.1007/978-981-97-0680-8_2" ext-link-type="doi" xlink:type="simple">https://doi.org/10.1007/978-981-97-0680-8_2</ext-link></mixed-citation></ref><ref id="B16"><mixed-citation xmlns:xlink="http://www.w3.org/1999/xlink" xlink:type="simple">Kong WL, Kong XR, Xia ZQ, Li XF, Wang F, Shan RY, Chen ZH, You XM, Zhao YY, Hu YP, Zheng SQ, Zhong ST, Zhang SC, Zhang YB, Fang KX, Wang YH, Liu H, Zhang YZ, Li XL, Wu HL, Chen GB, Zhang XT, Chen CS (2025) Genomic analysis of 1,325 <italic><tp:taxon-name><tp:taxon-name-part taxon-name-part-type="genus">Camellia</tp:taxon-name-part></tp:taxon-name></italic> accessions sheds light on agronomic and metabolic traits for tea plant improvement. Nature Genetics 57: 997–1007. <ext-link xlink:href="10.1038/s41588-025-02135-z" ext-link-type="doi" xlink:type="simple">https://doi.org/10.1038/s41588-025-02135-z</ext-link></mixed-citation></ref><ref id="B30"><mixed-citation xmlns:xlink="http://www.w3.org/1999/xlink" xlink:type="simple">Pierre L (1887) Flore forestière de la Cochinchine (Fasc. 8). Octave Doin, Paris. <ext-link xlink:href="10.5962/bhl.title.61558" ext-link-type="doi" xlink:type="simple">https://doi.org/10.5962/bhl.title.61558</ext-link></mixed-citation></ref><ref id="B40"><mixed-citation xmlns:xlink="http://www.w3.org/1999/xlink" xlink:type="simple">Wang JH, Chen JH, Lin CH (2011) A new variety of <italic><tp:taxon-name><tp:taxon-name-part taxon-name-part-type="genus">Camellia</tp:taxon-name-part></tp:taxon-name></italic> (<tp:taxon-name><tp:taxon-name-part taxon-name-part-type="family">Theaceae</tp:taxon-name-part></tp:taxon-name>) in Guizhou-mist Hyson. Seed 30(1): 65–66.</mixed-citation></ref></ref-list></tp:taxon-treatment>
